# Supplementary material for: Developmental Ethanol Exposure Impacts Purkinje Cells but Not Microglia in the Young Adult Cerebellum
Source: Cells. 2024 Feb 23;13(5):386. doi: 10.3390/cells13050386 (PMC10930603; doi:10.3390/cells13050386)
Supplement: Supplementary file 1 [file cells-13-00386-s001.zip]

Archive with 1 entries (1 files):
- cells-2876612-supplementary.pdf
